# Supplementary material for: A Systematic Review of the Evidence of Hematopoietic Stem Cell Differentiation to Fibroblasts
Source: Biomedicines. 2022 Nov 28;10(12):3063. doi: 10.3390/biomedicines10123063 (PMC9775738; doi:10.3390/biomedicines10123063)
Supplement: Supplementary file 1 [file biomedicines-10-03063-s001.zip]

Archive with 3 entries (3 files):
- Supplementary material File S1 - Search strategy.pdf
- Supplementary material File S2 - Quality asessment.xlsx
- Supplementary material File S3 - extracted data.xlsx
