# Supplementary material for: A Systematic Review of the Evidence of Hematopoietic Stem Cell Differentiation to Fibroblasts
Source: Biomedicines. 2022 Nov 28;10(12):3063. doi: 10.3390/biomedicines10123063 (PMC9775738; doi:10.3390/biomedicines10123063)
Supplement: Supplementary file 1 [file biomedicines-10-03063-s001.zip › Supplementary material File S2 - Quality asessment.xlsx]

## Sheet: Quality assessment
Quality assessment
Case-control studies
Title	Year	Author	Was the research question or objective in this paper clearly stated an appropriate?	Was the study population clearly specified and defined?	Did the authors include a sample size justification?	Were controls selected or recruited from the same or similar population that gave rise to the cases?	Were the definitions, inclusion and exclusion criteria, algorithms or processes used to identify or select cases and controls valid, reliable and implemented consistently across all study participants?	Were the cases clearly defined and differentiated from controls?	If less than 100% of elibible cases and/or controls were selected from the study, were the cases and/or controls randomly selected from those eligible?	Was there use of concurrent controls?	Were the investigators able to confirm that the exposure/risk occured prior to the development of the condition or event that defined a participant as a case?	Were the measures of exposure/risk clearly defined, valid, reliable, and implemented consistently across all study participants?	Were the assessors of exposure/risk blinded to the case or control status of participants?	Were key potential confounding variables measurd and adjusted statistically in the analyses? If matching was used, did the investigators account for matching during study analysis?			Number of yes (=1) answered	Quality rating	Number NA
A significant proportion of myofibroblasts are of bone marrow origin in human liver fibrosis	2004	Forbes, S. J. and Russo, F. P. and Rey, V. and Burra, P. and Rugge, M. and Wright, N. A. and Alison, M. R.	1	1	0	1	1	1	N/A	0	1	1	1	0			8	Fair	1
Conjunctival polyploid cells and donor-derived myofibroblasts in ocular GvHD	2016	Hallberg, D. and Stenberg, K. and Hanson, C. and Stenevi, U. and Brune, M.	1	1	0	1	1	1	N/A	0	1	1	0	0			7	Fair	1
Donor-derived myofibroblasts in the ocular surface after allogeneic haematopoietic stem cell transplantation	2006	Hallberg, D. and Wernstedt, P. and Hanson, C. and Wettergren, Y. and Stenberg, K. and Brune, M. and Stenevi, U.	1	1	0	1	1	1	N/A	0	1	1	0	0			7	Fair	1
Mixed chimerism of bone marrow vessels (endothelial cells, myofibroblasts) following allogeneic transplantation for chronic myelogenous leukemia	2003	Kvasnicka, H. M. and Wickenhauser, C. and Thiele, J. and Varus, E. and Hamm, K. and Beelen, D. W. and Schaefer, U. W.	1	1	0	1	1	1	N/A	0	1	1	0	0			7	Fair	1
Donor fibroblast chimerism in the pathogenic fibrotic lesion of human chronic graft-versus-host disease	2005	Ogawa, Y. and Kodama, H. and Kameyama, K. and Yamazaki, K. and Yasuoka, H. and Okamoto, S. and Inoko, H. and Kawakami, Y. and Kuwana, M.	1	1	0	1	1	1	N/A	0	1	1	1	0			8	Fair	1
Mesenchymal stem cells in stem cell transplant recipients are damaged and remain of host origin	2005	Wang, J. and Liu, K. and Lu, D. P.	1	1	0	0	1	1	N/A	0	1	0	0	0			5	Fair	1
Case series studies
Title	Year	Author	Was the study question or objective clearly stated?	Was the study population clearly and fully described, including a case definition?	Were the cases consecutive?	Were the subjects comparable?	Was the intervention clearly described?	Were the outcome measures clearly defined, valid, reliable, and complemented consistently across all study participants?	Was the lenght of follow-up adequate?	Were the statistical methods well-described?	Were the results well described?			Number of yes answerd	Quality rating	Number NA
Recipient origin of bone marrow-derived fibroblastic stromal cells during all periods following bone marrow transplantation in humans	1991	Agematsu, K. and Nakahori, Y.	1	1	N/A	1	1	1	0	N/A	1			6	Fair	2	0-3 =poor, 4-6 = fair, 7-9= good
Mesenchymal stem cells remain host-derived independent of the source of the stem-cell graft and conditioning regimen used	2009	Bartsch, K. and Al-Ali, H. and Reinhardt, A. and Franke, C. and Hudecek, M. and Kamprad, M. and Tschiedel, S. and Cross, M. and Niederwieser, D. and Gentilini, C.	1	1	N/A	1	1	1	1	N/A	1			7	Good	2
Fibroblasts of recipient origin contribute to bronchiolitis obliterans in human lung transplants	2006	BrÃ¶cker, V. and LÃ¤nger, F. and Fellous, T. G. and Mengel, M. and Brittan, M. and Bredt, M. and Milde, S. and Welte, T. and Eder, M. and Haverich, A. and Alison, M. R. and Kreipe, H. and Lehmann, U.	1	1	N/A	1	1	1	1	0	1			7	Good	1
Limited engraftment capacity of bone marrow-derived mesenchymal cells following T-cell-depleted hematopoietic stem cell transplantation	2000	Cilloni, D. and Carlo-Stella, C. and Falzetti, F. and Sammarelli, G. and Regazzi, E. and Colla, S. and Rizzoli, V. and Aversa, F. and Martelli, M. F. and Tabilio, A.	1	1	N/A	1	1	1	1	1	1			8	Good	1
Bone marrow-derived myofibroblasts are present in adult human heart valves	2005	Deb, A. and Wang, S. H. and Skelding, K. and Miller, D. and Simper, D. and Caplice, N.	1	1	N/A	1	1	1	1	0	1			7	Good	1
Conjunctival Epithelial Cells With Donor-Derived Genome After Human Haematopoietic Stem-Cell Transplantation	2009	Eberwein, P. and Faber, P. and Reinhard, T. and Finke, J. and Spyridonidis, A.	1	1	N/A	1	1	1	1	0	1			7	Good	1
Origin of human bone marrow fibroblasts	1980	Golde, D. W. and Hocking, W. G. and Quan, S. G. and Sparkes, R. S. and Gale, R. P.	0	1	N/A	1	1	1	1	0	0			5	Fair	1
Host origin of in vitro bone marrow fibroblasts after marrow transplantation in man	1984	Hollings, P. E. and Fitzgerald, P. H. and Heaton, D. C. and Beard, M. E.	0	1	N/A	1	1	1	1	N/A	1			6	Fair	2
Host origin of the human hematopoietic microenvironment following allogeneic bone marrow transplantation	1987	Laver, J. and Jhanwar, S. C. and O'Reilly, R. J. and Castro-Malaspina, H.	1	1	N/A	1	1	1	1	0	1			7	Good	1
The effect of bone marrow transplantation on the osteoblastic differentiation of human bone marrow stromal cells	2002	Lee, W. Y. and Cho, S. W. and Oh, E. S. and Oh, K. W. and Lee, J. M. and Yoon, K. H. and Kang, M. I. and Cha, B. Y. and Lee, K. W. and Son, H. Y. and Kang, S. K. and Kim, C. C.	1	1	N/A	1	1	1	1	1	1			8	Good	1
Chromosomal analysis of bone marrow stromal fibroblasts in allogeneic HLA compatible sibling bone marrow transplantations	1987	Ma, D. D. and Da, W. M. and Purvis-Smith, S. and Biggs, J. C.	1	1	N/A	1	1	1	1	N/A	1			7	Good	2
Evaluation of mixed chimaerism and origin of bone marrow derived fibroblastoid cells after allogeneic bone marrow transplantation	1994	Tanaka, J. and Kasai, M. and Imamura, M. and Masauzi, N. and Ohizumi, H. and Matsuura, A. and Morii, K. and Kiyama, Y. and Naohara, T. and Saitoh, M. and et al.	1	1	N/A	1	1	1	1	N/A	0			6	Fair	2
Bone Marrow Transplantation for Recessive Dystrophic Epidermolysis Bullosa	2010	Wagner, J. E. and Ishida-Yamamoto, A. and McGrath, J. A. and Hordinsky, M. and Keene, D. R. and Riddle, M. J. and Osborn, M. J. and Lund, T. and Dolan, M. and Blazar, B. R. and Tolar, J.	1	1	1	1	1	1	0	N/A	1			7	Good	1
Casereports
Title	Year	Author	Were the techniques used for determination of hematopoeitic linage well-described	Were the histomorphometric parameters well-described?		Quality rating
The wound fibroblast and macrophage. II: Their origin studied in a human after bone marrow transplantation	1981	Stewart, R. J. and Duley, J. A. and Dewdney, J. and Allardyce, R. A. and Beard, M. E. and Fitzgerald, P. H.	1	0		Fair
Cytogenetic studies on bone marrow fibroblasts from a male-female hematopoietic chimera. Evidence that stromal elements in human transplantation recipients are of host type	1978	Wilson, F. D. and Konrad, P. N. and Greenberg, B. R. and Klein, A. K. and Walling, P. A.	1	0		Fair
Myofibroblasts generated in culture from sclerotic skin lesions of a patient with extensive chronic graft-versus-host disease after allogeneic hematopoietic stem cell transplantation are of recipient origin	2010	Goussetis, E. and Spiropoulos, A. and Theodosaki, M. and Stefanaki, K. and Petrakou, E. and Graphakos, S.	1	1		Good
Animal studies
Title	Year	Author	Was the allocation sequence adequately generated and applied?	Were the groups similar at baseline or were they adjusted for confounders in the analysis?	Was the allocation adequately concealed?	Were the animals randomly housed during the experiment?	Were the caregivers and/or investigators blinded from knowledge which intervention each animal received during the experiment?	Were animals selected at random for outcome assessment?	Was the outcome assessor blinded?	Were incomplete outcome data adequately addressed?	Are reports of the study free of selective outcome reporting?	Was the study apparently free of other problems that could result in high risk of bias?		Number of yes answerd	Quality rating	aantal NA
Role of bone marrow cells in the development of pancreatic fibrosis in a rat model of pancreatitis induced by a choline-deficient/ethionine-supplemented diet	2012	Akita, S. and Kubota, K. and Kobayashi, A. and Misawa, R. and Shimizu, A. and Nakata, T. and Yokoyama, T. and Takahashi, M. and Miyagawa, S.	N/A	1	N/A	N/A	N/A	0	0	0	1	1		3	Fair	4
Developmental heterogeneity of cardiac fibroblasts does not predict pathological proliferation and activation	2014	Ali, S. R. and Ranjbarvaziri, S. and Talkhabi, M. and Zhao, P. and Subat, A. and Hojjat, A. and Kamran, P. and MÃ¼ller, A. M. and Volz, K. S. and Tang, Z. and Red-Horse, K. and Ardehali, R.	N/A	1	N/A	N/A	1	0	0	0	1	1		4	Fair	3
Hypoxia-induced mitogenic factor (HIMF/FIZZ1/RELM alpha) recruits bone marrow-derived cells to the murine pulmonary vasculature	2010	Angelini, D. J. and Su, Q. and Kolosova, I. A. and Fan, C. and Skinner, J. T. and Yamaji-Kegan, K. and Collector, M. and Sharkis, S. J. and Johns, R. A.	N/A	1	N/A	N/A	0	0	0	0	1	1		3	Fair	3
Participation of bone marrow cells in biliary fibrosis after bile duct ligation	2007	Asawa, S. and Saito, T. and Satoh, A. and Ohtake, K. and Tsuchiya, T. and Okada, H. and Neilson, E. G. and Gotoh, M.	N/A	1	N/A	N/A	0	0	0	0	1	1		3	Fair	3
Bone marrow-derived cells migrate to the liver and contribute to the generation of different cell types in chronic Schistosoma mansoni infection	2015	Azevedo, C. M. and Solano de Freitas Souza, B. and Andrade de Oliveira, S. and Paredes, B. D. and Barreto, E. S. and Neto, H. A. and Ribeiro dos Santos, R. and Pereira Soares, M. B.	N/A	1	N/A	N/A	0	0	0	0	1	1		3	Fair	3
Bone marrow transplantation ameliorates pathology in interleukin-10 knockout colitic mice	2006	Bamba, S. and Lee, C. Y. and Brittan, M. and Preston, S. L. and Direkze, N. C. and Poulsom, R. and Alison, M. R. and Wright, N. A. and Otto, W. R.	N/A	1	N/A	N/A	0	0	0	0	1	1		3	Fair	3
Corneal myofibroblast generation from bone marrow-derived cells	2010	Barbosa, F. L. and Chaurasia, S. S. and Cutler, A. and Asosingh, K. and Kaur, H. and de Medeiros, F. W. and Agrawal, V. and Wilson, S. E.	N/A	1	N/A	N/A	0	0	0	0	1	1		3	Fair	3
Fibroblasts/myofibroblasts that participate in cutaneous wound healing are not derived from circulating progenitor cells	2010	Barisic-Dujmovic, T. and Boban, I. and Clark, S. H.	N/A	1	N/A	N/A	0	0	0	0	1	1		3	Fair	3
Contribution of bone marrow-derived cells to in situ engineered tissue capsules in a rat model of chronic kidney disease	2019	Bezhaeva, T. and Geelhoed, W. J. and Wang, D. and Yuan, H. and van der Veer, E. P. and Alem, Cmav and Damanik, F. F. R. and Qiu, X. and Zonneveld, A. V. and Moroni, L. and Li, S. and Rotmans, J. I.	1	1	0	N/A	0	0	0	0	1	1		4	Fair	1
Origins of endothelial and osteogenic cells in the subcutaneous collagen gel implant	2005	Bilic-Curcic, I. and Kalajzic, Z. and Wang, L. and Rowe, D. W.	N/A	1	N/A	N/A	0	0	0	0	1	1		3	Fair	3
Parabiosis and transplantation models show no evidence of circulating dermal fibroblast progenitors in bleomycin-induced skin fibrosis	2008	Boban, I. and Barisic-Dujmovic, T. and Clark, S. H.	N/A	1	N/A	N/A	0	0	0	0	1	1		3	Fair	3
A regenerative role for bone marrow following experimental colitis: contribution to neovasculogenesis and myofibroblasts	2005	Brittan, M. and Chance, V. and Elia, G. and Poulsom, R. and Alison, M. R. and MacDonald, T. T. and Wright, N. A.	N/A	1	N/A	N/A	0	0	0	0	1	1		3	Fair	3
Haemopoietic origin of myofibroblasts formed in the peritoneal cavity in response to a foreign body	2000	Campbell, J. H. and Efendy, J. L. and Han, C. and Girjes, A. A. and Campbell, G. R.	N/A	1	N/A	N/A	0	0	0	0	1	1		3	Fair	3
Neointimal formation by circulating bone marrow cells	2001	Campbell, J. H. and Han, C. L. and Campbell, G. R.	N/A	1	N/A	N/A	0	0	0	0	1	1		3	Fair	3
Bone marrow transplantation enhances trafficking of host-derived myelomonocytic cells that rescue intestinal mucosa after whole body radiation	2012	Ch'ang, H. J. and Lin, L. M. and Chang, P. Y. and Luo, C. W. and Chang, Y. H. and Chou, C. K. and Chen, H. H.	N/A	1	N/A	N/A	0	0	0	0	1	1		3	Fair	3
Characterization of fibroblasts recruited from bone marrow-derived precursor in neonatal bronchopulmonary dysplasia mice	2011	Deng, C. and Wang, J. and Zou, Y. and Zhao, Q. and Feng, J. and Fu, Z. and Guo, C.	N/A	1	N/A	N/A	0	0	1	0	1	1		4	Fair	3
Multiple organ engraftment by bone-marrow-derived myofibroblasts and fibroblasts in bone-marrow-transplanted mice	2003	Direkze, N. C. and Forbes, S. J. and Brittan, M. and Hunt, T. and Jeffery, R. and Preston, S. L. and Poulsom, R. and Hodivala-Dilke, K. and Alison, M. R. and Wright, N. A.	N/A	1	N/A	N/A	0	0	0	0	1	1		3	Fair	3
Bone marrow-derived progenitor cells contribute to lung remodelling after myocardial infarction	2007	Dupuis, J. and PrÃ©fontaine, A. and Villeneuve, L. and Ruel, N. and Lefebvre, F. and Calderone, A.	N/A	1	N/A	N/A	0	0	0	0	1	1		3	Fair	3
Hematopoietic origins of fibroblasts: II. In vitro studies of fibroblasts, CFU-F, and fibrocytes	2006	Ebihara, Y. and Masuya, M. and Larue, A. C. and Fleming, P. A. and Visconti, R. P. and Minamiguchi, H. and Drake, C. J. and Ogawa, M.	N/A	1	N/A	N/A	0	0	0	0	1	1		3	Fair	3
Bone marrow derived cells are involved in the pathogenesis of cardiac hypertrophy in response to pressure overload	2007	Endo, J. and Sano, M. and Fujita, J. and Hayashida, K. and Yuasa, S. and Aoyama, N. and Takehara, Y. and Kato, O. and Makino, S. and Ogawa, S. and Fukuda, K.	N/A	1	N/A	N/A	0	0	0	0	1	1		3	Fair	3
Contribution of bone marrow-derived cells to skin: collagen deposition and wound repair	2004	Fathke, C. and Wilson, L. and Hutter, J. and Kapoor, V. and Smith, A. and Hocking, A. and Isik, F.	N/A	1	N/A	N/A	0	0	0	0	1	1		3	Fair	3
Bone marrow-derived cells promote liver regeneration in mice with erythropoietic protoporphyria	2009	GarcÃ­a-Bravo, M. and MorÃ¡n-JimÃ©nez, M. J. and Quintana-Bustamante, O. and MÃ©ndez, M. and GutiÃ©rrez-Vera, I. and Bueren, J. and Salido, E. and Segovia, J. C. and Fontanellas, A. and de Salamanca, R. E.	N/A	1	N/A	N/A	0	0	1	0	1	1		4	Fair	3
Origination of stromal precursor cells replenishing the population of these cells in heterotopic mouse bone marrow transplants after curettage in recipients	2007	Gorskaya, Y. F. and Nesterenko, V. G. and Domracheva, E. V. and Aseeva, E. A. and Timofeeva, N. M.	N/A	1	N/A	N/A	0	0	0	0	1	1		3	Fair	3
Recruitment of bone marrow-derived valve interstitial cells is a normal homeostatic process	2011	Hajdu, Z. and Romeo, S. J. and Fleming, P. A. and Markwald, R. R. and Visconti, R. P. and Drake, C. J.	N/A	1	N/A	N/A	0	0	0	0	1	1		3	Fair	3
Identification of keratocyte-like cells differentiated from circulating bone marrow-derived cells in the mouse cornea	2013	Harada, Y. and Ishida, W. and Fukuda, K. and Sumi, T. and Kawakita, T. and Taguchi, O. and Fukushima, A.	N/A	1	N/A	N/A	0	0	0	0	1	1		3	Fair	3
Bone marrow-derived progenitor cells in pulmonary fibrosis	2004	Hashimoto, N. and Jin, H. and Liu, T. and Chensue, S. W. and Phan, S. H.	N/A	1	N/A	N/A	0	0	0	0	1	1		3	Fair	3
The transdifferentiation of bone-marrow-derived cells in colonic mucosal regeneration after dextran-sulfate-sodium-induced colitis in mice	2007	Hayashi, Y. and Tsuji, S. and Tsujii, M. and Nishida, T. and Ishii, S. and Nakamura, T. and Eguchi, H. and Kawano, S.	N/A	1	N/A	N/A	0	0	0	0	1	1		3	Fair	3
Bone marrow-derived cells contribute to pulmonary vascular remodeling in hypoxia-induced pulmonary hypertension	2005	Hayashida, K. and Fujita, J. and Miyake, Y. and Kawada, H. and Ando, K. and Ogawa, S. and Fukuda, K.	N/A	1	N/A	N/A	0	0	0	0	1	1		3	Fair	3
Negligible contribution of bone marrow-derived cells to collagen production during hepatic fibrogenesis in mice	2009	Higashiyama, R. and Moro, T. and Nakao, S. and Mikami, K. and Fukumitsu, H. and Ueda, Y. and Ikeda, K. and Adachi, E. and Bou-Gharios, G. and Okazaki, I. and Inagaki, Y.	N/A	1	N/A	N/A	0	0	0	0	1	1		3	Fair	3
Differential Contribution of Dermal Resident and Bone Marrow-Derived Cells to Collagen Production during Wound Healing and Fibrogenesis in Mice	2011	Higashiyama, R. and Nakao, S. and Shibusawa, Y. and Ishikawa, O. and Moro, T. and Mikami, K. and Fukumitsu, H. and Ueda, Y. and Minakawa, K. and Tabata, Y. and Bou-Gharios, G. and Inagaki, Y.	N/A	1	N/A	N/A	0	0	0	0	1	1		3	Fair	3
Identification of resident and inflammatory bone marrow derived cells in the sclera by bone marrow and haematopoietic stem cell transplantation	2007	Hisatomi, T. and Sonoda, K. H. and Ishikawa, F. and Qiao, H. and Nakazawa, T. and Fukata, M. and Nakamura, T. and Noda, K. and Miyahara, S. and Harada, M. and Kinoshita, S. and Hafezi-Moghadam, A. and Ishibashi, T. and Miller, J. W.	N/A	1	N/A	N/A	0	0	0	0	1	1		3	Fair	3
In vivo characterization of bone marrow-derived fibroblasts recruited into fibrotic lesions	2005	Ishii, G. and Sangai, T. and Sugiyama, K. and Ito, T. and Hasebe, T. and Endoh, Y. and Magae, J. and Ochiai, A.	N/A	1	N/A	N/A	0	0	0	0	1	1		3	Fair	3
Bone marrow-derived cells play a major role in kidney fibrosis via proliferation and differentiation in the infiltrated site	2013	Jang, H. S. and Kim, J. I. and Jung, K. J. and Kim, J. and Han, K. H. and Park, K. M.	N/A	1	N/A	N/A	0	0	0	0	1	1		3	Fair	3
Sources of adult hepatic stem cells: haematopoietic	2009	Jeffery, R. and Poulsom, R. and Alison, M. R.	N/A	1	N/A	N/A	0	0	0	0	1	1		3	Fair	3
Induction of smooth muscle cell-like phenotype in marrow-derived cells among regenerating urinary bladder smooth muscle cells	2005	Kanematsu, A. and Yamamoto, S. and Iwai-Kanai, E. and Kanatani, I. and Imamura, M. and Adam, R. M. and Tabata, Y. and Ogawa, O.	N/A	1	N/A	N/A	0	0	0	0	1	1		3	Fair	3
Contribution of bone marrow-derived mesenchymal stem cells to the morphological changes in the bladder after partial outlet obstruction: a preliminary study	2014	Kanno, Y. and Mitsui, T. and Sano, H. and Kitta, T. and Moriya, K. and Nonomura, K.	N/A	1	N/A	N/A	0	0	0	0	1	1		3	Fair	3
Bone marrow-derived fibrocytes participate in pathogenesis of liver fibrosis	2006	Kisseleva, T. and Uchinami, H. and Feirt, N. and Quintana-Bustamante, O. and Segovia, J. C. and Schwabe, R. F. and Brenner, D. A.	N/A	1	N/A	N/A	0	0	0	0	1	1		3	Fair	3
Efficiency of bone marrow-derived cells in regeneration of the stomach after induction of ethanol-induced ulcers in rats	2005	Komori, M. and Tsuji, S. and Tsujii, M. and Murata, H. and Iijima, H. and Yasumaru, M. and Nishida, T. and Irie, T. and Kawano, S. and Hori, M.	N/A	1	N/A	N/A	0	0	0	0	1	1		3	Fair	3
Contribution of bone marrow hematopoietic stem cells to adult mouse inner ear: mesenchymal cells and fibrocytes	2006	Lang, H. and Ebihara, Y. and Schmiedt, R. A. and Minamiguchi, H. and Zhou, D. and Smythe, N. and Liu, L. and Ogawa, M. and Schulte, B. A.	N/A	1	N/A	N/A	0	0	0	0	1	1		3	Fair	3
Origin and function of myofibroblasts in kidney fibrosis	2013	Lebleu, V. S. and Taduri, G. and O'Connell, J. and Teng, Y. and Cooke, V. G. and Woda, C. and Sugimoto, H. and Kalluri, R.	N/A	1	N/A	N/A	0	0	1	0	1	1		4	Fair	3
Bone marrow cells in murine colitis: multi-signal analysis confirms pericryptal myofibroblast engraftment without epithelial involvement	2011	Lee, C. Y. and Jeffery, R. and Hutchinson, G. and Alison, M. R. and Poulsom, R. and Wright, N. A. and Otto, W. R.	N/A	1	N/A	N/A	0	0	0	0	1	1		3	Fair	3
Homing of bone marrow mesenchymal stem cells mediated by sphingosine 1-phosphate contributes to liver fibrosis	2009	Li, C. and Kong, Y. and Wang, H. and Wang, S. and Yu, H. and Liu, X. and Yang, L. and Jiang, X. and Li, L. and Li, L.	N/A	1	N/A	N/A	0	0	0	0	1	1		3	Fair	3
The contribution of bone marrow-derived cells to the development of renal interstitial fibrosis	2007	Li, J. and Deane, J. A. and Campanale, N. V. and Bertram, J. F. and Ricardo, S. D.	N/A	1	N/A	N/A	0	0	0	0	1	1		3	Fair	3
Bone marrow-derived cells contribute to cerulein-induced pancreatic fibrosis in the mouse	2012	Lin, W. R. and Inatomi, O. and Lee, C. Y. and Kallis, Y. N. and Otto, W. R. and Jeffery, R. and Poulsom, R. and Alison, M. R.	N/A	1	N/A	N/A	0	0	0	0	1	1		3	Fair	3
Bone marrow mesenchymal stem cells can differentiate and assume corneal keratocyte phenotype	2012	Liu, H. and Zhang, J. and Liu, C. Y. and Hayashi, Y. and Kao, W. W.	N/A	1	N/A	N/A	0	0	0	0	1	1		3	Fair	3
Bone marrow-derived cells contribute to infarct remodelling	2006	MÃ¶llmann, H. and Nef, H. M. and Kostin, S. and von Kalle, C. and Pilz, I. and Weber, M. and Schaper, J. and Hamm, C. W. and ElsÃ¤sser, A.	1	1	0	N/A	0	0	0	0	1	1		4	Fair	1
Role of bone marrow-derived cells in experimental chronic pancreatitis	2008	Marrache, F. and Pendyala, S. and Bhagat, G. and Betz, K. S. and Song, Z. and Wang, T. C.	N/A	1	N/A	N/A	0	0	0	0	1	1		3	Fair	3
Hematopoietic Origin of Murine Lung Fibroblasts	2015	McDonald, L. T. and Mehrotra, M. and LaRue, A. C.	N/A	1	N/A	N/A	0	0	0	0	1	1		3	Fair	3
Infarct Fibroblasts Do Not Derive From Bone Marrow Lineages	2018	Moore-Morris, T. and Cattaneo, P. and GuimarÃ£es-Camboa, N. and Bogomolovas, J. and Cedenilla, M. and Banerjee, I. and Ricote, M. and Kisseleva, T. and Zhang, L. and Gu, Y. and Dalton, N. D. and Peterson, K. L. and Chen, J. and PucÃ©at, M. and Evans, S. M.	N/A	1	N/A	N/A	0	0	0	0	1	1		3	Fair	3
Fibrocytes contribute to the myofibroblast population in wounded skin and originate from the bone marrow	2005	Mori, L. and Bellini, A. and Stacey, M. A. and Schmidt, M. and Mattoli, S.	N/A	1	N/A	N/A	0	0	0	0	1	1		3	Fair	3
Lung bone marrow-derived hematopoietic progenitor cells enhance pulmonary fibrosis	2013	Nakashima, T. and Liu, T. and Yu, H. and Ding, L. and Ullenbruch, M. and Hu, B. and Wu, Z. and Oguro, H. and Phan, S. H.	N/A	1	N/A	N/A	0	0	0	0	1	1		3	Fair	3
Fibroblast differentiation of bone marrow-derived cells during wound repair	2005	Opalenik, S. R. and Davidson, J. M.	N/A	1	N/A	N/A	0	0	0	0	1	1		3	Fair	3
The role of bone marrow-derived adult stem cells in a transgenic mouse model of allergic asthma	2012	Ou-Yang, H. F. and Han, X. P. and Zhao, F. and Ti, X. Y. and Wu, C. G.	N/A	1	N/A	N/A	0	0	0	0	1	1		3	Fair	3
Contribution of bone marrow-derived pericyte precursor cells to corneal vasculogenesis	2005	Ozerdem, U. and Alitalo, K. and Salven, P. and Li, A.	N/A	1	N/A	N/A	0	0	0	0	1	1		3	Fair	3
Marrow stromal cells as a source of progenitor cells for nonhematopoietic tissues in transgenic mice with a phenotype of osteogenesis imperfecta	1998	Pereira, R. F. and O'Hara, M. D. and Laptev, A. V. and Halford, K. W. and Pollard, M. D. and Class, R. and Simon, D. and Livezey, K. and Prockop, D. J.	N/A	1	N/A	N/A	0	0	0	0	1	1		3	Fair	3
Heterotopic ossification in mice overexpressing Bmp2 in Tie2+ lineages	2021	Prados, B. and Del Toro, R. and MacGrogan, D. and GÃ³mez-ApiÃ±Ã¡niz, P. and Papoutsi, T. and MuÃ±oz-CÃ¡noves, P. and MÃ©ndez-Ferrer, S. and de la Pompa, J. L.	N/A	1	N/A	N/A	0	0	1	0	1	1		4	Fair	3
Bone marrow-derived cells in the healing burn wound-More than just inflammation	2009	Rea, S. and Giles, N. L. and Webb, S. and Adcroft, K. F. and Evill, L. M. and Strickland, D. H. and Wood, F. M. and Fear, M. W.	N/A	1	N/A	N/A	0	0	0	0	1	1		3	Fair	3
Bone marrow transplantation demonstrates medullar origin of CD34+ fibrocytes and ameliorates hepatic fibrosis in Abcb4-/- mice	2010	Roderfeld, M. and Rath, T. and Voswinckel, R. and Dierkes, C. and Dietrich, H. and Zahner, D. and Graf, J. and Roeb, E.	N/A	1	N/A	N/A	0	0	0	0	1	1		3	Fair	3
The origin of post-injury neointimal cells in the rat balloon injury model	2009	Rodriguez-Menocal, L. and St-Pierre, M. and Wei, Y. T. and Khan, S. and Mateu, D. and Calfa, M. and Rahnemai-Azar, A. A. and Striker, G. and Pham, S. M. and Vazquez-Padron, R. I.	N/A	1	N/A	N/A	0	0	0	0	1	1		3	Fair	3
Bone marrow-derived cells do not contribute significantly to collagen I synthesis in a murine model of renal fibrosis	2006	Roufosse, C. and Bou-Gharios, G. and Prodromidi, E. and Alexakis, C. and Jeffery, R. and Khan, S. and Otto, W. R. and Alter, J. and Poulsom, R. and Cook, H. T.	N/A	1	N/A	N/A	0	0	0	0	1	1		3	Fair	3
The bone marrow functionally contributes to liver fibrosis	2006	Russo, F. P. and Alison, M. R. and Bigger, B. W. and Amofah, E. and Florou, A. and Amin, F. and Bou-Gharios, G. and Jeffery, R. and Iredale, J. P. and Forbes, S. J.	N/A	1	N/A	N/A	0	0	0	0	1	1		3	Fair	3
Can a bone marrow cell contribute to organ regeneration? In vivo analysis using transgenic rats with reporter genes	2005	Sato, Y. and Matsui, K. and Ajiki, T. and Igarashi, Y. and Takahashi, M. and Murakami, T. and Hakamata, Y. and Tabata, Y. and Kobayashi, E.	N/A	1	N/A	N/A	0	0	0	0	1	1		3	Fair	3
Bone marrow contribution to synovial hyperplasia following joint surface injury	2016	Sergijenko, A. and Roelofs, A. J. and Riemen, A. H. and De Bari, C.	N/A	1	N/A	N/A	0	0	0	0	1	1		3	Fair	3
Bone marrow-derived cells participate in stromal remodeling of the lung following acute bacterial pneumonia in mice	2008	Serikov, V. B. and Mikhaylov, V. M. and Krasnodembskay, A. D. and Matthay, M. A.	N/A	1	N/A	N/A	0	0	0	0	1	1		3	Fair	3
Engraftment of bone marrow progenitor cells in a rat model of asbestos-induced pulmonary fibrosis	2007	Spees, J. L. and Pociask, D. A. and Sullivan, D. E. and Whitney, M. J. and Lasky, J. A. and Prockop, D. J. and Brody, A. R.	N/A	1	N/A	N/A	0	0	1	0	1	1		4	Fair	3
Bone marrow progenitor cells contribute to repair and remodeling of the lung and heart in a rat model of progressive pulmonary hypertension	2008	Spees, J. L. and Whitney, M. J. and Sullivan, D. E. and Lasky, J. A. and Laboy, M. and Ylostalo, J. and Prockop, D. J.	N/A	1	N/A	N/A	0	0	0	0	1	1		3	Fair	3
Bone marrow-derived cells contribute to cell turnover in aging murine hearts	2012	Szardien, S. and Nef, H. M. and Troidl, C. and Willmer, M. and Voss, S. and Liebetrau, C. and Hoffmann, J. and Rolf, A. and Rixe, J. and ElsÃ¤sser, A. and Hamm, C. W. and MÃ¶llmann, H.	N/A	1	N/A	N/A	0	0	0	0	1	1		3	Fair	3
Characteristic Morphology and Distribution of Bone Marrow Derived Cells in the Cornea	2009	Takayama, T. and Kondo, T. and Kobayashi, M. and Ohta, K. and Ishibashi, Y. and Kanemaru, T. and Shimazu, H. and Ishikawa, F. and Nakamura, T. and Kinoshita, S. and Nakamura, K. I.	N/A	1	N/A	N/A	0	0	0	0	1	1		3	Fair	3
Bone marrow-derived myofibroblasts contribute functionally to scar formation after myocardial infarction	2008	Van Amerongen, M. J. and Bou-Gharios, G. and Popa, E. R. and Van Ark, J. and Petersen, A. H. and Van Dam, G. M. and Van Luyn, M. J. A. and Harmsen, M. C.	N/A	1	N/A	N/A	0	0	1	0	1	1		4	Fair	3
Bone marrow-derived cells in palatal wound healing	2010	Verstappen, J. and Katsaros, C. and Torensma, R. and Von den Hoff, J. W.	N/A	1	N/A	N/A	0	0	0	0	1	1		3	Fair	3
Preferential recruitment of bone marrow-derived cells to rat palatal wounds but not to skin wounds	2012	Verstappen, J. and van Rheden, R. E. and Katsaros, C. and Torensma, R. and Von den Hoff, J. W.	N/A	1	N/A	N/A	0	0	0	0	1	1		3	Fair	3
An in vivo analysis of hematopoietic stem cell potential: hematopoietic origin of cardiac valve interstitial cells	2006	Visconti, R. P. and Ebihara, Y. and LaRue, A. C. and Fleming, P. A. and McQuinn, T. C. and Masuya, M. and Minamiguchi, H. and Markwald, R. R. and Ogawa, M. and Drake, C. J.	N/A	1	N/A	N/A	0	0	0	0	1	1		3	Fair	3
Bone marrow-derived cells homing for self-repair of periodontal tissues: a histological characterization and expression analysis	2015	Wang, Y. and Zhou, L. and Li, C. and Xie, H. and Lu, Y. and Wu, Y. and Liu, H.	N/A	1	N/A	N/A	0	0	0	0	1	1		3	Fair	3
Bone marrow contributes to the population of pancreatic stellate cells in mice	2009	Watanabe, T. and Masamune, A. and Kikuta, K. and Hirota, M. and Kume, K. and Satoh, K. and Shimosegawa, T.	N/A	1	N/A	N/A	0	0	0	0	1	1		3	Fair	3
Hematopoietic Stem Cells as a Novel Source of Dental Tissue Cells	2018	Wilson, K. R. and Kang, I. H. and Baliga, U. and Xiong, Y. and Chatterjee, S. and Moore, E. and Parthiban, B. and Thyagarajan, K. and Borke, J. L. and Mehrotra, S. and Kirkwood, K. L. and Larue, A. C. and Ogawa, M. and Mehrotra, M.	N/A	1	N/A	N/A	0	0	0	0	1	1		3	Fair	3
Intracardiac fibroblasts, but not bone marrow derived cells, are the origin of myofibroblasts in myocardial infarct repair	2005	Yano, T. and Miura, T. and Ikeda, Y. and Matsuda, E. and Saito, K. and Miki, T. and Kobayashi, H. and Nishino, Y. and Ohtani, S. and Shimamoto, K.	N/A	1	N/A	N/A	0	0	0	0	1	1		3	Fair	3
Bone marrow lacks a transplantable progenitor for smooth muscle type alpha-actin-expressing cells	2006	Yokota, T. and Kawakami, Y. and Nagai, Y. and Ma, J. X. and Tsai, J. Y. and Kincade, P. W. and Sato, S.	N/A	1	N/A	N/A	0	0	0	0	1	1		3	Fair	3
Bone marrow-derived cells do not incorporate into the adult growing vasculature	2004	Ziegelhoeffer, T. and Fernandez, B. and Kostin, S. and Heil, M. and Voswinckel, R. and Helisch, A. and Schaper, W.	N/A	1	N/A	N/A	0	0	0	0	1	1		3	Fair	3
Activation of Bone Marrow-Derived Cells and Resident Aortic Cells During Aortic Injury	2020	Zou, S. and Ren, P. and Zhang, L. and Azares, A. R. and Zhang, S. and Coselli, J. S. and Shen, Y. H. and LeMaire, S. A.	N/A	1	N/A	N/A	0	0	0	0	1	1		3	Fair	3
Bone marrow derivation of pericryptal myofibroblasts in the mouse and human small intestine and colon	2002	Brittan, M. and Hunt, T. and Jeffery, R. and Poulsom, R. and Forbes, S. J. and Hodivala-Dilke, K. and Goldman, J. and Alison, M. R. and Wright, N. A.	N/A	1	N/A	N/A	0	0	0	0	1	1		3	Fair	3
