# Supplementary material for: A Systematic Review of the Evidence of Hematopoietic Stem Cell Differentiation to Fibroblasts
Source: Biomedicines. 2022 Nov 28;10(12):3063. doi: 10.3390/biomedicines10123063 (PMC9775738; doi:10.3390/biomedicines10123063)
Supplement: Supplementary file 1 [file biomedicines-10-03063-s001.zip › Supplementary material File S3 - extracted data.xlsx]

## Sheet: Fibroblasten review tabel artik
Extracted data (key below)
Title	Year	Authors	Species examined	Species	Method lineage determination	Method	Tissue/ cell type studied	Tissue	No. Patients/Animals	Time transplant to endpoint	Results	Positive (1)/negative(2)	Marker fibroblast	Marker
Recipient origin of bone marrow-derived fibroblastic stromal cells during all periods following bone marrow transplantation in humans	1991	Agematsu, K. and Nakahori, Y.	Human	1	Sex-mismatch	2	Bone marrow-derived fibroblastic stromal cells	4	9 women	7-1200d	no signal Y chromosome in the BMF from female patients after BMT	2	Vimentin	1
Role of bone marrow cells in the development of pancreatic fibrosis in a rat model of pancreatitis induced by a choline-deficient/ethionine-supplemented diet	2012	Akita, S. and Kubota, K. and Kobayashi, A. and Misawa, R. and Shimizu, A. and Nakata, T. and Yokoyama, T. and Takahashi, M. and Miyagawa, S.	Rat	2	GFP labelled transplant	1	Pancreatic stellate cells	17	3 per timepoint	6w+ 1/3/8w	23.3 ± 0.9% (1 week after CDE treatment)	1	aSMA, collagen 1	9
Developmental heterogeneity of cardiac fibroblasts does not predict pathological proliferation and activation	2014	Ali, S. R. and Ranjbarvaziri, S. and Talkhabi, M. and Zhao, P. and Subat, A. and Hojjat, A. and Kamran, P. and MÃ¼ller, A. M. and Volz, K. S. and Tang, Z. and Red-Horse, K. and Ardehali, R.	Mice	2	GFP/RFP labeled transplans (split HSC/stroma)	1	Cardiac fibroblasts (Thy1+HE−)	10	4	8w+30d	We did not observe any GFP/RFP expression in the Thy1+HE- cell compartment	2	Thy1, DDR2, PDGFRa, aSMA, collagen 1, vimentin	9
Hypoxia-induced mitogenic factor (HIMF/FIZZ1/RELM alpha) recruits bone marrow-derived cells to the murine pulmonary vasculature	2010	Angelini, D. J. and Su, Q. and Kolosova, I. A. and Fan, C. and Skinner, J. T. and Yamaji-Kegan, K. and Collector, M. and Sharkis, S. J. and Johns, R. A.	Mice	2	GFP labelled transplant	1	Pulmonary vascular cells (alphaSMA+)	16	?	4-6w	1.136+-0.09 GFP+ cells/vessel (after hypoxia); 0.6360.05 GFP+ cells/vessel (normoxia)	1	aSMA	2
Participation of bone marrow cells in biliary fibrosis after bile duct ligation	2007	Asawa, S. and Saito, T. and Satoh, A. and Ohtake, K. and Tsuchiya, T. and Okada, H. and Neilson, E. G. and Gotoh, M.	Mice	2	GFP labelled transplant	1	Cells in portal triads (+-GFP/SMA/FSP	15	3 per timepoint	4w + 1/2/7/14 d	10+-0.4% FSP/GFP+ (day 7); 16.1 +-4.3% FSP/GFP+ (day 14	1	FSP-1, aSMA	9
Bone marrow-derived cells migrate to the liver and contribute to the generation of different cell types in chronic Schistosoma mansoni infection	2015	Azevedo, C. M. and Solano de Freitas Souza, B. and Andrade de Oliveira, S. and Paredes, B. D. and Barreto, E. S. and Neto, H. A. and Ribeiro dos Santos, R. and Pereira Soares, M. B.	Mice	2	GFP labelled transplant	1	Liver parenchyma	15	28 +18 controls	4m	about 100 GFP+cells/mm2 (non-infected) +- 500 infected	1	aSMA	2
Bone marrow transplantation ameliorates pathology in interleukin-10 knockout colitic mice	2006	Bamba, S. and Lee, C. Y. and Brittan, M. and Preston, S. L. and Direkze, N. C. and Poulsom, R. and Alison, M. R. and Wright, N. A. and Otto, W. R.	Mice	2	Sex-mismatch	2	Colonic subepithelial myofibroblasts (alfaSMA+)	9	12	4/9/14w	approximately 30% of colonic SEMFs were found to be of BM origin in all groups	1	aSMA	2
Corneal myofibroblast generation from bone marrow-derived cells	2010	Barbosa, F. L. and Chaurasia, S. S. and Cutler, A. and Asosingh, K. and Kaur, H. and de Medeiros, F. W. and Agrawal, V. and Wilson, S. E.	Mice	2	GFP labelled transplant	1	Corneal stroma myofibroblast (SMA+)	7	24	6/8w	3.7 +-0.6 out of 43.2+-2.1 cells SMA+&GFP+ (perpheral cornea)	1	aSMA	2
Fibroblasts/myofibroblasts that participate in cutaneous wound healing are not derived from circulating progenitor cells	2010	Barisic-Dujmovic, T. and Boban, I. and Clark, S. H.	Mice	2	GFP labelled transplant	1	Skin (myo) fibroblasts	19	?	10/21/35/50 days	83+-5.9/skin area (dag 10) 10+-1.9/skin area (dag 21) NB CD45+, dus inflammatoir,	1	aSMA	2
Mesenchymal stem cells remain host-derived independent of the source of the stem-cell graft and conditioning regimen used	2009	Bartsch, K. and Al-Ali, H. and Reinhardt, A. and Franke, C. and Hudecek, M. and Kamprad, M. and Tschiedel, S. and Cross, M. and Niederwieser, D. and Gentilini, C.	Human	1	Sex-mismatch	2	Bone marrow MSCs (CD105+/CD73+/CD44+/CD90+)	4	12	median 23.4 months	>96% host origin MSC's	2	Culture, lack of hematopoietic markers	4
Contribution of bone marrow-derived cells to in situ engineered tissue capsules in a rat model of chronic kidney disease	2019	Bezhaeva, T. and Geelhoed, W. J. and Wang, D. and Yuan, H. and van der Veer, E. P. and Alem, Cmav and Damanik, F. F. R. and Qiu, X. and Zonneveld, A. V. and Moroni, L. and Li, S. and Rotmans, J. I.	Mice	2	GFP labelled transplant	1	GFP+/(CD68+) /SMA+ myofibroblasts in polymer rods in subcutis.	19	27	28/42 days	35-36% derived myofibroblasts	1	aSMA	2
Origins of endothelial and osteogenic cells in the subcutaneous collagen gel implant	2005	Bilic-Curcic, I. and Kalajzic, Z. and Wang, L. and Rowe, D. W.	Mice	2	GFP labelled transplant	1	Bone / lining cells in bone scaffold model for HO	3	1/experiment	7/12/21/28 days	in this model of HO the bone that developes comes from donor progenitor cells	1	none	3
Parabiosis and transplantation models show no evidence of circulating dermal fibroblast progenitors in bleomycin-induced skin fibrosis	2008	Boban, I. and Barisic-Dujmovic, T. and Clark, S. H.	Mice	2	GFP labelled transplant + chimeras	1	Skin fibroblasts (after bleomycin treatment)	19	at least 10	up to four weeks	No evidence of circulating dermal fibroblast progenitors	2	aSMA	2
A regenerative role for bone marrow following experimental colitis: contribution to neovasculogenesis and myofibroblasts	2005	Brittan, M. and Chance, V. and Elia, G. and Poulsom, R. and Alison, M. R. and MacDonald, T. T. and Wright, N. A.	Mice	2	Sex-mismatch	2	Subepithelial intestinal myofibroblast (alphaSMA+, CD 34-))	9	10 / timepoint (2 groups of 5)	6w+1-14days	24% entire colon, more colitis 36% spots	1	aSMA	2
Bone marrow derivation of pericryptal myofibroblasts in the mouse and human small intestine and colon	2002	Brittan, M. and Hunt, T. and Jeffery, R. and Poulsom, R. and Forbes, S. J. and Hodivala-Dilke, K. and Goldman, J. and Alison, M. R. and Wright, N. A.	Mice + GvH humans	4	Sex-mismatch	2	pericryptal myofibroblasts	9	10 mice/ 3 patients	7d/14d/6w	Mice: max 6w: 57.6%. Human: present in different degrees.	1	aSMA	2
Fibroblasts of recipient origin contribute to bronchiolitis obliterans in human lung transplants	2006	BrÃ¶cker, V. and LÃ¤nger, F. and Fellous, T. G. and Mengel, M. and Brittan, M. and Bredt, M. and Milde, S. and Welte, T. and Eder, M. and Haverich, A. and Alison, M. R. and Kreipe, H. and Lehmann, U.	Human	1	Mix: Sex mismatch (BMT) / short repeat genotypng (lung tx)	5	Fibrosing lesions lung	16	12 lung allograft / 2 post BMT	?	32% lung fibroblasts recipient derived (lung transplants). 6-16% BMT	1	aSMA	2
Haemopoietic origin of myofibroblasts formed in the peritoneal cavity in response to a foreign body	2000	Campbell, J. H. and Efendy, J. L. and Han, C. and Girjes, A. A. and Campbell, G. R.	Mice	2	Sex mismatch + Ly5 expression in HPSC	4	Silastic tubing /boiled blood clot implants in peritoneal cavity	18	4/group	3,5,7,14d	most cells Y chromosome	1	aSMA	2
Neointimal formation by circulating bone marrow cells	2001	Campbell, J. H. and Han, C. L. and Campbell, G. R.	mice	2	Sex mismatch + Ly5 expression in HPSC	4	iliac artery myofibroblasts (aSMA)	1	18 --> 6 with scratch injury	28d	approximately 56% Y chromosome neointima	1	aSMA	2
Bone marrow transplantation enhances trafficking of host-derived myelomonocytic cells that rescue intestinal mucosa after whole body radiation	2012	Ch'ang, H. J. and Lin, L. M. and Chang, P. Y. and Luo, C. W. and Chang, Y. H. and Chou, C. K. and Chen, H. H.	mice	2	Mix: Sex mismatch (BMT) / GFP labelled transplant	4	Myolomonocytic and stromal cells.	4	?	?	Host origin (unclear)	2	aSMA	2
Limited engraftment capacity of bone marrow-derived mesenchymal cells following T-cell-depleted hematopoietic stem cell transplantation	2000	Cilloni, D. and Carlo-Stella, C. and Falzetti, F. and Sammarelli, G. and Regazzi, E. and Colla, S. and Rizzoli, V. and Aversa, F. and Martelli, M. F. and Tabilio, A.	Humans	1	Sex-mismatch	2	CFU-Fibroblasts	4	41		limite capaity of reconstituting bone marrow microenvirionment	1	Culture, lack of hematopoietic markers	4
Bone marrow-derived myofibroblasts are present in adult human heart valves	2005	Deb, A. and Wang, S. H. and Skelding, K. and Miller, D. and Simper, D. and Caplice, N.	Human	1	Sex-mismatch and FISH	2	Heart valves	5	?	?	0.28% SMLC bone-marrow derived. 0.72% total chimeric cells	1	Calponin	5
Characterization of fibroblasts recruited from bone marrow-derived precursor in neonatal bronchopulmonary dysplasia mice	2011	Deng, C. and Wang, J. and Zou, Y. and Zhao, Q. and Feng, J. and Fu, Z. and Guo, C.	mice	2	GFP labeled transplant	1	Fibrosing lesions lung	16	10-12/group	14d, 30d	71% of oxygen treated cells were donor derived vs 25% in air treated. NB 65-80% CD45+, rest FSP+ (fibroblast) --> 16-31%	1	FSP1	6
Multiple organ engraftment by bone-marrow-derived myofibroblasts and fibroblasts in bone-marrow-transplanted mice	2003	Direkze, N. C. and Forbes, S. J. and Brittan, M. and Hunt, T. and Jeffery, R. and Preston, S. L. and Poulsom, R. and Hodivala-Dilke, K. and Alison, M. R. and Wright, N. A.	mice	2	Sex-mismatch	2	(myo)fibroblasts in multiple organs (myo = aSMA+)	99	5 per group	intervals up to 13 weeks	with wounding: lung 41%, kidney 24%, stomach 64%, skin 4%	1	aSMA	2
Bone marrow-derived progenitor cells contribute to lung remodelling after myocardial infarction	2007	Dupuis, J. and PrÃ©fontaine, A. and Villeneuve, L. and Ruel, N. and Lefebvre, F. and Calderone, A.	rats	2	GFP labeled transplant	1	Lung cells (not specified	16	15, 4 for MI	10w	Withour MI: GFP expression in alveolar septa, with some aSMA coexpression, with MI: more	1	aSMA	2		Discussiepunt: vastlopen in longen
Conjunctival Epithelial Cells With Donor-Derived Genome After Human Haematopoietic Stem-Cell Transplantation	2009	Eberwein, P. and Faber, P. and Reinhard, T. and Finke, J. and Spyridonidis, A.	Human	1	Sex-mismatch	2	Conjunctival epithelial cells (Y+/DAPI+/CK+/CD45+/CD68+/ )	6	7 women		5 patients cells identified (57%) with a mean incidence of 5.4%	1	aSMA	2
Hematopoietic origins of fibroblasts: II. In vitro studies of fibroblasts, CFU-F, and fibrocytes	2006	Ebihara, Y. and Masuya, M. and Larue, A. C. and Fleming, P. A. and Visconti, R. P. and Minamiguchi, H. and Drake, C. J. and Ogawa, M.	mice	2	Sex mismatch + Ly5 expression in HPSC + GFP	4	CFU-F and fibroblasts in bone marrow culture	4	?	2-6m	We demonstrated generation of fibroblasts and their precursosrs from single HSCs in culture	1	collagen 1, DDR2, fibronectin, vimentin	9
Bone marrow derived cells are involved in the pathogenesis of cardiac hypertrophy in response to pressure overload	2007	Endo, J. and Sano, M. and Fujita, J. and Hayashida, K. and Yuasa, S. and Aoyama, N. and Takehara, Y. and Kato, O. and Makino, S. and Ogawa, S. and Fukuda, K.	mice	2	GFP labeled transplant	1	cardiomyocytes(actinin+)/myofibroblasts	10	60 (10 for Cre experiment	8w?	<0,01% of cardiomyocytes.	1	aSMA	2
Contribution of bone marrow-derived cells to skin: collagen deposition and wound repair	2004	Fathke, C. and Wilson, L. and Hutter, J. and Kapoor, V. and Smith, A. and Hocking, A. and Isik, F.	mice	2	GFP labeled transplant	1	dermal fibroblasts	19	?	10w?	15-20% BM derived skin fibroblasts NB side experiment 8-12 months: all tissues GFP+ cells	1	collagen 1	3
A significant proportion of myofibroblasts are of bone marrow origin in human liver fibrosis	2004	Forbes, S. J. and Russo, F. P. and Rey, V. and Burra, P. and Rugge, M. and Wright, N. A. and Alison, M. R.	Human	1	Sex mismatch (liver/BMT)	2	Liver myofibroblasts (aSMA)	15	10 liver transplants, 2 BMT	2-8.1Y (liver), 10Y (BMT)	liver transplant: 6.8%–22.2% of myofibroblasts Y+. In BMT 12.4% of the myofibroblasts Y+	1	aSMA, vimentin, fibulin2	9
Bone marrow-derived cells promote liver regeneration in mice with erythropoietic protoporphyria	2009	GarcÃ­a-Bravo, M. and MorÃ¡n-JimÃ©nez, M. J. and Quintana-Bustamante, O. and MÃ©ndez, M. and GutiÃ©rrez-Vera, I. and Bueren, J. and Salido, E. and Segovia, J. C. and Fontanellas, A. and de Salamanca, R. E.	Mice	2	Sex mismatch	2	Liver cells (myofibroblasts (aSMA), CK19+ cells (epithelial), hepatocytes (albumin))	15	5-7/group	12/36w	Myofibroblasts: 20-30%, CK19+cells 40%, Hepatocytes: 10%	1	aSMA	2
Origin of human bone marrow fibroblasts	1980	Golde, D. W. and Hocking, W. G. and Quan, S. G. and Sparkes, R. S. and Gale, R. P.	Humans	1	Sex mismatch	2	Bone marrow culture MSCs	4	3	? (8m-4y)	All of the metaphases examined were of recipient sex type	2	Culture	4
Origination of stromal precursor cells replenishing the population of these cells in heterotopic mouse bone marrow transplants after curettage in recipients	2007	Gorskaya, Y. F. and Nesterenko, V. G. and Domracheva, E. V. and Aseeva, E. A. and Timofeeva, N. M.	Mice	2	Sex mismatch	2	Bone marrow stromal cells	4	5/group	8m (24h after scraping)	not a single CFC-F colony in which all cells contained the “Y” label	2	Culture	4
Myofibroblasts generated in culture from sclerotic skin lesions of a patient with extensive chronic graft-versus-host disease after allogeneic hematopoietic stem cell transplantation are of recipient origin	2010	Goussetis, E. and Spiropoulos, A. and Theodosaki, M. and Stefanaki, K. and Petrakou, E. and Graphakos, S.	Humans	1	Polymorphic variable number tandem repeat	3	Myofibroblasts from sclerodermatous tissue	19	1	7y	cultured myofi broblasts were all of recipient origin	2	aSMA	2
Single-cell analysis reveals fibroblast heterogeneity and myeloid-derived adipocyte progenitors in murine skin wounds	2019	Guerrero-Juarez, C. F. and Dedhia, P. H. and Jin, S. and Ruiz-Vega, R. and Ma, D. and Liu, Y. and Yamaga, K. and Shestova, O. and Gay, D. L. and Yang, Z. and Kessenbrock, K. and Nie, Q. and Pear, W. S. and Cotsarelis, G. and Plikus, M. V.	Mice	2	Single cells RNA + Multiple transplantation models (GFP/LacZ/Cre)	4	Skin myofibroblasts and adipocytes	99	18	6m	Many cells GFP+ after wounding, surrounding neogenic hair follicles + adipocytes from HSCs	1	Multiple	9
Recruitment of bone marrow-derived valve interstitial cells is a normal homeostatic process	2011	Hajdu, Z. and Romeo, S. J. and Fleming, P. A. and Markwald, R. R. and Visconti, R. P. and Drake, C. J.	Mice	2	GFP labelled transplant	1	heart valves	5	20 (+10 control)	2m	GFP+ BMDCs throughout cardiac tissues and valves	1	Vimentin, Hsp47, aSMA	9
Conjunctival polyploid cells and donor-derived myofibroblasts in ocular GvHD	2016	Hallberg, D. and Stenberg, K. and Hanson, C. and Stenevi, U. and Brune, M.	Human	1	Sex-mismatch	2	Myofibroblasts and polyploid cells in the conjuctival surface	6	70 samples from 46pt	1-122m	median of 9.4% of myofibroblasts (XY), 3.6% (XX)	1	aSMA	2
Donor-derived myofibroblasts in the ocular surface after allogeneic haematopoietic stem cell transplantation	2006	Hallberg, D. and Wernstedt, P. and Hanson, C. and Wettergren, Y. and Stenberg, K. and Brune, M. and Stenevi, U.	Human	1	Sex-mismatch	2	All cells and specifically myofibroblasts (aSMA+) in the conjuctival surface	6	9 patients, 17 samples	median 20m	median of 9% of cells, 2/3 myofibroblasts	1	aSMA	2
Identification of keratocyte-like cells differentiated from circulating bone marrow-derived cells in the mouse cornea	2013	Harada, Y. and Ishida, W. and Fukuda, K. and Sumi, T. and Kawakita, T. and Taguchi, O. and Fukushima, A.	Mice	2	GFP labelled transplant	1	Corneal stroma cells (keratocan +)	7	5 (10 corneas)	2m	~1% GFP+ and keratocan +	1	Keratocan	13
Bone marrow-derived progenitor cells in pulmonary fibrosis	2004	Hashimoto, N. and Jin, H. and Liu, T. and Chensue, S. W. and Phan, S. H.	Mice	2	GFP labelled transplant	1	Pulmonary fibroblasts (type 1 collagen+)	16	8/group	28d	27.5% GFP+ & Col1+ after bleomycin, saline: 16.5%	1	Collagen 1, aSMA	9
The transdifferentiation of bone-marrow-derived cells in colonic mucosal regeneration after dextran-sulfate-sodium-induced colitis in mice	2007	Hayashi, Y. and Tsuji, S. and Tsujii, M. and Nishida, T. and Ishii, S. and Nakamura, T. and Eguchi, H. and Kawano, S.	Mice	2	Sex-mismatch	2	Colon myofibroblasts (aSMA+)	9	?	58d	Undamaged (d28): 7.8% of all colonic cells GFP+. Damaged: no percentage, but BMDCs did differentiale into myofibroblasts	1	Vimentin, aSMA	9
Bone marrow-derived cells contribute to pulmonary vascular remodeling in hypoxia-induced pulmonary hypertension	2005	Hayashida, K. and Fujita, J. and Miyake, Y. and Kawada, H. and Ando, K. and Ogawa, S. and Fukuda, K.	Mice	2	GFP labelled transplant	1	Pulmonary vacular wall	16	10/group	12/16w	GFP+ cells present in pulmonary arterial wall, most expressing aSMA. 8x higher than controls.	1	aSMA	2
Negligible contribution of bone marrow-derived cells to collagen production during hepatic fibrogenesis in mice	2009	Higashiyama, R. and Moro, T. and Nakao, S. and Mikami, K. and Fukumitsu, H. and Ueda, Y. and Ikeda, K. and Adachi, E. and Bou-Gharios, G. and Okazaki, I. and Inagaki, Y.	Mice	2	GFP labelled transplant	1	Hepatic collagenproducing fibroblasts	15	3-4/group	>8w	Mean number of BM derived myofibroblasts was <1cell/portal area	1	aSMA, collagen 1	9
Differential Contribution of Dermal Resident and Bone Marrow-Derived Cells to Collagen Production during Wound Healing and Fibrogenesis in Mice	2011	Higashiyama, R. and Nakao, S. and Shibusawa, Y. and Ishikawa, O. and Moro, T. and Mikami, K. and Fukumitsu, H. and Ueda, Y. and Minakawa, K. and Tabata, Y. and Bou-Gharios, G. and Inagaki, Y.	Mice	2	GFP labelled transplant	1	Collagen producing cells in skin (GFP+/COL+)	19	3-4/group	2/7/14 d	a large number of EGFP-positive collagen-producing cells can be detected during wound healing , blood borne fibrocytes observed	1	aSMA, collagen 1	9
Identification of resident and inflammatory bone marrow derived cells in the sclera by bone marrow and haematopoietic stem cell transplantation	2007	Hisatomi, T. and Sonoda, K. H. and Ishikawa, F. and Qiao, H. and Nakazawa, T. and Fukata, M. and Nakamura, T. and Noda, K. and Miyahara, S. and Harada, M. and Kinoshita, S. and Hafezi-Moghadam, A. and Ishibashi, T. and Miller, J. W.	Mice	2	GFP labelled transplant (both HSCT and full BM)	1	Sclera	23	6/group	1m	GFP positive cells were distributed in the entire sclera and comprised 22.4 (2.8)% (bone marrow) and 28.4 (10.9)% (HSC) of the total cells in the limbal zone and 18.1 (6.7)% (bone marrow) and 26.3 (3.4)% (HSC) in the peripapillary zone	1	EM identification	6
Host origin of in vitro bone marrow fibroblasts after marrow transplantation in man	1984	Hollings, P. E. and Fitzgerald, P. H. and Heaton, D. C. and Beard, M. E.	Human	1	Sex mismatch	2	Bone marrow culture	4	2	several months	Only the female host karyotype was found in cultured bone marrow fibroblast cells from both patients	2	Culture	4
In vivo characterization of bone marrow-derived fibroblasts recruited into fibrotic lesions	2005	Ishii, G. and Sangai, T. and Sugiyama, K. and Ito, T. and Hasebe, T. and Endoh, Y. and Magae, J. and Ochiai, A.	Mice	2	GFP labelled transplant	1	Skin and lung fibroblasts (multiple markers)	99	3-4/group	>4w	%GFP+ fibroblasts: Skin Noninjured 8.7 ± 4.6; Cancer implantation 59.7 ± 16.3a; Excisional wounding 32.2 ± 4.8a// Lung Saline 8.9 ± 2.5; Bleomycin 7.1 ± 2.4	1	collagen 1, aSMA	9
Bone marrow-derived cells play a major role in kidney fibrosis via proliferation and differentiation in the infiltrated site	2013	Jang, H. S. and Kim, J. I. and Jung, K. J. and Kim, J. and Han, K. H. and Park, K. M.	Mice	2	GFP labelled transplant	1	Kidney interstitial cells, spec: fibroblasts (FSP-1)	13	4-5/group	8w+1/3/12d	GFP-positive (GFP+) cells accounted for most of the interstitial cells (31.8 ± 1.0% at 1 day; 65.5 ± 2.0% at 3 days; 83.5 ± 0.8% at 12 days after UO). More than 90% of FSP-1+ cells were GFP+ cellsat12 daysafter UO.	1	FSP1	9
Sources of adult hepatic stem cells: haematopoietic	2009	Jeffery, R. and Poulsom, R. and Alison, M. R.	Mice	2	Sex mismatch /BCRABL mutation analysis	2	Liver	15	?	?	Male cells in male bone marrow-transplanted female mouse liver. These cells are CK18 immunoreactive , suggestive of hepatocyte differentiation.	1	aSMA	2
Induction of smooth muscle cell-like phenotype in marrow-derived cells among regenerating urinary bladder smooth muscle cells	2005	Kanematsu, A. and Yamamoto, S. and Iwai-Kanai, E. and Kanatani, I. and Imamura, M. and Adam, R. M. and Tabata, Y. and Ogawa, O.	Rats	2	GFP labelled transplant	1	Urinary bladder smooth muscle cells (aSMA)	2	7/group	2m	12 weeks: The double-positive rate among GFP-positive cells in the graft area ranged from 1.2% to 4.6% per cross-section. (earlier less)	1	aSMA	2
Contribution of bone marrow-derived mesenchymal stem cells to the morphological changes in the bladder after partial outlet obstruction: a preliminary study	2014	Kanno, Y. and Mitsui, T. and Sano, H. and Kitta, T. and Moriya, K. and Nonomura, K.	Rats	2	GFP labelled transplant	1	Bladder urothelium (AE1/3) / myofibroblast (vimentin)	2	4/group	12w	more GFPpositive BMSC in the PBOO bladder compared with sham one. BMSC double-stained with GFP and AE1/AE3 were present in the urothelium layer. Some BMSC were double-stained with GFP and vimentin.	1	vimentin, aSMA	9
Bone marrow-derived fibrocytes participate in pathogenesis of liver fibrosis	2006	Kisseleva, T. and Uchinami, H. and Feirt, N. and Quintana-Bustamante, O. and Segovia, J. C. and Schwabe, R. F. and Brenner, D. A.	Mice	2	GFP labelled transplant	1	Liver fibrosis	15	3-51/group	2m+14-28d	In response to injury, BM-derived collagen-expressing GFP+ cells were detected in liver tissues of chimeric mice. did not express a-smooth muscle actin or desmin. majority of these BM-derived cells co-expressed collagenGFP+ and CD45+	2	aSMA, collagen1, desmin	9
Efficiency of bone marrow-derived cells in regeneration of the stomach after induction of ethanol-induced ulcers in rats	2005	Komori, M. and Tsuji, S. and Tsujii, M. and Murata, H. and Iijima, H. and Yasumaru, M. and Nishida, T. and Irie, T. and Kawano, S. and Hori, M.	Rats	2	GFP labelled transplant	1	Stomach	9	8/group	21d+12/112d	On day 14, 4.50 ± 6.33% of the total cytokeratinpositive epithelial cells were positive for GFP in ethanol-treated damaged stomach, on day 112, the proportion was 0.250 ± 0.214%	1	vimentin	1
Mixed chimerism of bone marrow vessels (endothelial cells, myofibroblasts) following allogeneic transplantation for chronic myelogenous leukemia	2003	Kvasnicka, H. M. and Wickenhauser, C. and Thiele, J. and Varus, E. and Hamm, K. and Beelen, D. W. and Schaefer, U. W.	Human	1	Sex-mismatch	2	Bone marrow vessels	1	6 male, 3 female	6m to 3y	00% congruence was observed in the specifically stained ECs and residual myeloid cells with the corresponding gender of the patients.	2	aSMA (CD34 for EC)	2
Contribution of bone marrow hematopoietic stem cells to adult mouse inner ear: mesenchymal cells and fibrocytes	2006	Lang, H. and Ebihara, Y. and Schmiedt, R. A. and Minamiguchi, H. and Zhou, D. and Smythe, N. and Liu, L. and Ogawa, M. and Schulte, B. A.	Mice	2	GFP labelled transplant (newborn)	1	Inner ear	11	3/group	3-20m	cells originating in BM, and in particular, cells derived from HSCs, have the capacity to engraft into the inner ear. The results suggest that mesenchymal cells, including fibrocytes in the adult inner ear, may be derived continuously from HSCs.	1	31b Na/K/ATP-ase	7
Host origin of the human hematopoietic microenvironment following allogeneic bone marrow transplantation	1987	Laver, J. and Jhanwar, S. C. and O'Reilly, R. J. and Castro-Malaspina, H.	Human	1	Sex-mismatch	2	Stromal cells	4	8 conventional, 10 stromal/T-cell deprived	14-760d	host origin in both groups	2	colage 3, fibronectin	9
Origin and function of myofibroblasts in kidney fibrosis	2013	Lebleu, V. S. and Taduri, G. and O'Connell, J. and Teng, Y. and Cooke, V. G. and Woda, C. and Sugimoto, H. and Kalluri, R.	Mice	2	Multiple genetic mouse models / sex-mismatch	5	Myofibroblasts in kidney fibrosis (aSMA+)	13	5/group	4-5w+2/5/10d	in the fibrotic kidneys of the transplanted mice, ~35% of the αSMA+ myofibroblasts were bone marrow derived	1	aSMA	2		Dive into
Bone marrow cells in murine colitis: multi-signal analysis confirms pericryptal myofibroblast engraftment without epithelial involvement	2011	Lee, C. Y. and Jeffery, R. and Hutchinson, G. and Alison, M. R. and Poulsom, R. and Wright, N. A. and Otto, W. R.	Mice	2	Sex-mismatch	2	Intestinal epithelium in inflammatory conditions	9	1-14/group	3/10/28/38d	In no instance did we see a Y chromosome-positive cell in the epithelial compartment that was not also CD45+	2	aSMA	2
The effect of bone marrow transplantation on the osteoblastic differentiation of human bone marrow stromal cells	2002	Lee, W. Y. and Cho, S. W. and Oh, E. S. and Oh, K. W. and Lee, J. M. and Yoon, K. H. and Kang, M. I. and Cha, B. Y. and Lee, K. W. and Son, H. Y. and Kang, S. K. and Kim, C. C.	Human	1	DNA fingerprinting (YNZ 22 mini-satellite proble	4	Bone marrow stromal cells, osteoblastic differentiation	3	7/group	3-4wk	one marrow stromal cells of recipients were of recipient origin after BMT	2	Culture	4
Homing of bone marrow mesenchymal stem cells mediated by sphingosine 1-phosphate contributes to liver fibrosis	2009	Li, C. and Kong, Y. and Wang, H. and Wang, S. and Yu, H. and Liu, X. and Yang, L. and Jiang, X. and Li, L. and Li, L.	Mice	2	GFP labelled transplant	1	Liver myofibroblasts (aSMA)	15	?	4w+1d/3d/2w/4w/6w	>80% of myofibroblasts in the liver BM derived after 4+6w	1	aSMA	2
The contribution of bone marrow-derived cells to the development of renal interstitial fibrosis	2007	Li, J. and Deane, J. A. and Campanale, N. V. and Bertram, J. F. and Ricardo, S. D.	Mice	2	GFP labelled transplant	1	Renal endothelial cells and myofibroblasts	13	6/group	12w+1/2/4/6w	endothelial cells that were vWF+/ EGFP+ peaked at 14 days (4.5% ⫾ 1.2%) after ADR injection and decreased dramatically thereafter. The number of vWF+/-SMA +/EGFP(+ in the renal cortical area was significantly increased	1	aSMA	2
Bone marrow-derived cells contribute to cerulein-induced pancreatic fibrosis in the mouse	2012	Lin, W. R. and Inatomi, O. and Lee, C. Y. and Kallis, Y. N. and Otto, W. R. and Jeffery, R. and Poulsom, R. and Alison, M. R.	Mice	2	Sex-mismatch	2	Pancreatic myofibroblasts	17	3-4/group	6w+6w	Y chromosome was detected in the nuclei of PB CD45+Col 1+ fibrocytes. The number of BM-derived myofibroblasts (>8%), degree of collagen deposition and pro-collagen I mRNA expression were higher in the mice that received Col 1a1r ⁄r BM	1	Collagen 1	3
Bone marrow mesenchymal stem cells can differentiate and assume corneal keratocyte phenotype	2012	Liu, H. and Zhang, J. and Liu, C. Y. and Hayashi, Y. and Kao, W. W.	Mice	2	GFP labelled transplant combined with kera/lum genotype	4	Cornea keratocytes	7	?	1/2/4w (6w+6w)	After 4 weeks, we demonstrate that BM-derived haematopoietic cells can home into naive un-injured and injured corneas via circulation, but these cells cannot give rise to keratocytes	1	keratocan/lumican	13		Studies not found mentioned
Chromosomal analysis of bone marrow stromal fibroblasts in allogeneic HLA compatible sibling bone marrow transplantations	1987	Ma, D. D. and Da, W. M. and Purvis-Smith, S. and Biggs, J. C.	Human	1	Sex-mismatch	2	Bone marrow stromal cells	4	6	43d - 1y	Chromosomal analysis on proliferating myeloid cells were of donor sex type ). In contrast, stromal fibroblasts were of recipient origin.	2	Culture	4
Role of bone marrow-derived cells in experimental chronic pancreatitis	2008	Marrache, F. and Pendyala, S. and Bhagat, G. and Betz, K. S. and Song, Z. and Wang, T. C.	Mice	2	Sex-mismatch and GFP labelled transplant	4	Pancreatic stellate cells (desmin/aSMA+)	17	3-4/group	up to 45 w	BMDCs did engraft in the pancreas. Most of the BMDCs were desmin positive and contributed to 5.12% (1.12%) (mean (SEM)) of the pancreatic stellate cell population.	1	Desmin	8
Hematopoietic Origin of Murine Lung Fibroblasts	2015	McDonald, L. T. and Mehrotra, M. and LaRue, A. C.	Mice	2	GFP labelled transplant	1	Lung fibroblasts	16	5/group	10-12w	3.4% of EGFP+ cells in the lung expressed DDR2 and Collagen I	1	DDR2, collagen 1	9
Bone marrow-derived cells contribute to infarct remodelling	2006	MÃ¶llmann, H. and Nef, H. M. and Kostin, S. and von Kalle, C. and Pilz, I. and Weber, M. and Schaper, J. and Hamm, C. W. and ElsÃ¤sser, A.	Mice	2	GFP labelled transplant	1	Cardiac (myo)fibroblasts	10	12-13/group	3m+7/21d	In 25 examined hearts, only 3 eGFP-positive cardiomyocytes were found. However, numerous BMC-derived fibroblasts and myofibroblasts were found in the infarct area.	1	Vimentin, aSMA	9
Infarct Fibroblasts Do Not Derive From Bone Marrow Lineages	2018	Moore-Morris, T. and Cattaneo, P. and GuimarÃ£es-Camboa, N. and Bogomolovas, J. and Cedenilla, M. and Banerjee, I. and Ricote, M. and Kisseleva, T. and Zhang, L. and Gu, Y. and Dalton, N. D. and Peterson, K. L. and Chen, J. and PucÃ©at, M. and Evans, S. M.	Mice	2	GFP labelled transplant	1	Cardiac (myo)fibroblasts	10	3-4/group	?+7/21d	the vast majority of infarct fibroblasts were of epicardial origin and not derived from bone marrow lineages,	1	aSMA , PDGFRa, collagen 1	9
Fibrocytes contribute to the myofibroblast population in wounded skin and originate from the bone marrow	2005	Mori, L. and Bellini, A. and Stacey, M. A. and Schmidt, M. and Mattoli, S.	Mice	2	Sex-mismatch	2	Dermal fibrocytes (aSMA)	19	6/group	?+4/7d	we identified the Y chromosome in the nuclei of the majority of fibrocytes isolated from the wounded tissue of these animals	1	collagen 1, aSMA	9
Lung bone marrow-derived hematopoietic progenitor cells enhance pulmonary fibrosis	2013	Nakashima, T. and Liu, T. and Yu, H. and Ding, L. and Ullenbruch, M. and Hu, B. and Wu, Z. and Oguro, H. and Phan, S. H.	Mice	2	GFP labelled transplant	1	Pulmonary cells	16	3-6/group	?+7/21d	The current study demonstrated that only a subpopulation of lung BMDCs was increased in BLM-induced pulmonary fibrosis.	1	aSMA	2
Donor fibroblast chimerism in the pathogenic fibrotic lesion of human chronic graft-versus-host disease	2005	Ogawa, Y. and Kodama, H. and Kameyama, K. and Yamazaki, K. and Yasuoka, H. and Okamoto, S. and Inoko, H. and Kawakami, Y. and Kuwana, M.	Human	1	Sex-mismatch	2	Lacrimal grand fibroblasts	14	7	5-36m	3.4% to 26.7% of CD34+ fibroblasts that accumulated in the fibrotic lesion were donor derived	1	Thy1 , CD34	9
Fibroblast differentiation of bone marrow-derived cells during wound repair	2005	Opalenik, S. R. and Davidson, J. M.	Mice	2	luciferase and βgalactosidase transplant	5	Dermal fibroblasts (FSP1+)	19	?	6w+7/12/17/22/27d	a large proportion of COL1A2 expressing, granulation tissue fibroblasts can be derived from the BM compartment.	1	collagen 1, FSP1	9
The role of bone marrow-derived adult stem cells in a transgenic mouse model of allergic asthma	2012	Ou-Yang, H. F. and Han, X. P. and Zhao, F. and Ti, X. Y. and Wu, C. G.	Mice	2	GFP labelled transplant	1	Pulmonary fibroblasts (type 1 collagen+ & aSMA+)	16	?	4w+14/21/22/48d	Our results confirmed that more than 23.2% of the Col I+ cells and 7.3% of the ␣ -SMA+ cells were GFP+ in OVA-treated GFP BM chimera mice	1	aSMA	2
Contribution of bone marrow-derived pericyte precursor cells to corneal vasculogenesis	2005	Ozerdem, U. and Alitalo, K. and Salven, P. and Li, A.	Mice	2	GFP labelled transplant	1	Corneal pericytes	7	4	4w+7d	53% of all neovascular pericytes originated from BM. Ninety-six percent and 92% of BM-derived pericytes also expressed CD45 and CD11b, respectively,	1	NG2, PDGFb	9
Marrow stromal cells as a source of progenitor cells for nonhematopoietic tissues in transgenic mice with a phenotype of osteogenesis imperfecta	1998	Pereira, R. F. and O'Hara, M. D. and Laptev, A. V. and Halford, K. W. and Pollard, M. D. and Class, R. and Simon, D. and Livezey, K. and Prockop, D. J.	Mice	2	Sex-mismatch	2	Multiple tissues	99	3-7/group	1/2.5m	donor male cells accounted for 4–19% of the fibroblasts or fibroblast-like cells obtained in primary cultures of the lung, calvaria, cartilage, long bone, tail, and skin	1	culture	4
Heterotopic ossification in mice overexpressing Bmp2 in Tie2+ lineages	2021	Prados, B. and Del Toro, R. and MacGrogan, D. and GÃ³mez-ApiÃ±Ã¡niz, P. and Papoutsi, T. and MuÃ±oz-CÃ¡noves, P. and MÃ©ndez-Ferrer, S. and de la Pompa, J. L.	Mice	2	GFP labelled transplant	5	Chondrocytes (SOX9+) in bone (hetotopic)	3	7/group	4m	Scattered Sox9+ nuclei were also found in GFP-expressing fibroblasts	1	PDGRFa	11
Bone marrow-derived cells in the healing burn wound-More than just inflammation	2009	Rea, S. and Giles, N. L. and Webb, S. and Adcroft, K. F. and Evill, L. M. and Strickland, D. H. and Wood, F. M. and Fear, M. W.	Mice	2	GFP labelled transplant	1	Fibroblasts (aSMA) and keratinocytes (Col1) in scar tissue	19	5/group	10w(?)+1/3/7/14/21/28/56/120d	by day 21, 53.6% _x0006_ 7.8 of the total BMDCs in the wound area were fibroblasts, 30.7% _x0006_ 9.2 were inflammatory cells and 4.5% _x0006_ 3.9 were epithelil cells. By day 120, no BMDCs were detected	1	aSMA, collagen 1	9
Bone marrow transplantation demonstrates medullar origin of CD34+ fibrocytes and ameliorates hepatic fibrosis in Abcb4-/- mice	2010	Roderfeld, M. and Rath, T. and Voswinckel, R. and Dierkes, C. and Dietrich, H. and Zahner, D. and Graf, J. and Roeb, E.	Mice	2	GFP labelled transplant	1	Cholangial fibrocytes (CD34+)	24	5-8/group	10w	Periductular Myofibroblasts in Proliferating Bile Ducts Originate from HSC. CD34ⴙ Fibrocytes Originate from BM Stem Cells.	1	aSMA	2
The origin of post-injury neointimal cells in the rat balloon injury model	2009	Rodriguez-Menocal, L. and St-Pierre, M. and Wei, Y. T. and Khan, S. and Mateu, D. and Calfa, M. and Rahnemai-Azar, A. A. and Striker, G. and Pham, S. M. and Vazquez-Padron, R. I.	Rats	2	GFP labelled transplant	1	Intimal myofibroblasts	1	5/group	1m+7/14/30d	Only a few neointimal cells seemed to come from circulating progenitors (GFPþ SMAþ, 2.34%+1.61)	1	aSMA	2
Bone marrow-derived cells do not contribute significantly to collagen I synthesis in a murine model of renal fibrosis	2006	Roufosse, C. and Bou-Gharios, G. and Prodromidi, E. and Alexakis, C. and Jeffery, R. and Khan, S. and Otto, W. R. and Alter, J. and Poulsom, R. and Cook, H. T.	Mice	2	Sex-mismatch	2	Kidney interstitial myofibroblasts (aSMA)	13	14/group		a mean of 8.6% of smooth muscle actin–positive interstitial cells were Y chromosome positive.	1	aSMA	2
The bone marrow functionally contributes to liver fibrosis	2006	Russo, F. P. and Alison, M. R. and Bigger, B. W. and Amofah, E. and Florou, A. and Amin, F. and Bou-Gharios, G. and Jeffery, R. and Iredale, J. P. and Forbes, S. J.	Mice	2	Sex-mismatch	2	Liver myofibroblasts (aSMA)	15	4/group	4w+0-12w	In the cirrhotic liver, the contribution of BM to parenchymal regeneration was minor (0.6%); by contrast, the BM contributed significantly to hepatic stellate cell (68%) and myofibroblast (70%) populations	1	aSMA	2
Can a bone marrow cell contribute to organ regeneration? In vivo analysis using transgenic rats with reporter genes	2005	Sato, Y. and Matsui, K. and Ajiki, T. and Igarashi, Y. and Takahashi, M. and Murakami, T. and Hakamata, Y. and Tabata, Y. and Kobayashi, E.	Rats	2	GFP labelled transplant	1	Myocardium	10	5/group	4w+3/6/24h //3/5/7d//4/8/12/16w	majority of BMCs recruited to the heart undergo phenotypic modulation to a fibroblastic cell type and turnover within 2 weeks after MI without differentiating into cardiomyocytes or endothelial cells,	1	aSMA, vimentin, vWf	9
Bone marrow contribution to synovial hyperplasia following joint surface injury	2016	Sergijenko, A. and Roelofs, A. J. and Riemen, A. H. and De Bari, C.	Mice	2	GFP labelled transplant	1	synovium	21	4-8/group	3-4w+?	a dual contribution to the synovial hyperplasia following joint surface injury from infiltration of bone marrow-derived cells, which include haematopoietic cells and a minority of Pdgfrα+ MSCs/fibroblasts, and proliferation of MSCs that are likely tissue-resident.	1	PDGFRa	11
Bone marrow-derived cells participate in stromal remodeling of the lung following acute bacterial pneumonia in mice	2008	Serikov, V. B. and Mikhaylov, V. M. and Krasnodembskay, A. D. and Matthay, M. A.	Mice	2	GFP labelled transplant	1	Lung	16	?	3m+1/2/4/6m	The fibrotic foci in lung stroma contained clusters of GFP+ CD45+ cells, GFP+ vimentin-positive cells, and GFP+ collagen I-positive fibroblasts. GFP+ endothelial or epithelial cells were not identified.	1	Vimentin, collagen 1	9
Mesenchymal cells appearing in pancreatic tissue culture are bone marrow-derived stem cells with the capacity to improve transplanted islet function	2010	Sordi, V. and Melzi, R. and Mercalli, A. and Formicola, R. and Doglioni, C. and Tiboni, F. and Ferrari, G. and Nano, R. and Chwalek, K. and Lammert, E. and Bonifacio, E. and Borg, D. and Piemonti, L.	Mice/human	4	GFP labelled transplant / HLA matching	4	Pancreas MSC's (CD73þ+, CD105þ+,CD166þ+,CD31- ,CD45- ,CD34 -)	17	6 Mice / 1 human	12w	Mice: pancreas (GFPþ cell: 4.82 6 4% of total) and lung (GFPþ cell: 4.43 6 2.3% of total); Human: About 6% of pMSCs expressed recipient HLA B55	1	Culture, lack of hematopoietic markers	4
Engraftment of bone marrow progenitor cells in a rat model of asbestos-induced pulmonary fibrosis	2007	Spees, J. L. and Pociask, D. A. and Sullivan, D. E. and Whitney, M. J. and Lasky, J. A. and Prockop, D. J. and Brody, A. R.	Rats	2	GFP labelled transplant + Sex mismatch	4	Lung	16	3-4/group	3w+4d-2.5w	significant numbers of GFP-labeled male cells had preferentially migrated to the bronchiolar-alveolar duct bifurcations, the specific anatomic site at which asbestos produces the initial fibrogenic lesions. GFP-positive cells were present at the lesions as monocytes and macrophages, fibroblasts, and myofibroblasts or smooth muscle cells.	1	Vimentin, aSMA	9
Bone marrow progenitor cells contribute to repair and remodeling of the lung and heart in a rat model of progressive pulmonary hypertension	2008	Spees, J. L. and Whitney, M. J. and Sullivan, D. E. and Lasky, J. A. and Laboy, M. and Ylostalo, J. and Prockop, D. J.	Rats	2	GFP labelled transplant + Sex mismatch	4	Lung and heart	16	?	3w+3w	Significant numbers of male GFP-positive BMD cells engrafted in the lungs of MCT-treated rats. Microarray analyses and double-immunohistochemistry demonstrated that many of the cells were interstitial fibroblasts or myofibroblasts, some of the cells were hematopoietic cells, and some were pulmonary epithelial cells (Clara cells), vascular endothelial cells, and smooth muscle cells.	1	Vimentin, aSMA	9
The wound fibroblast and macrophage. II: Their origin studied in a human after bone marrow transplantation	1981	Stewart, R. J. and Duley, J. A. and Dewdney, J. and Allardyce, R. A. and Beard, M. E. and Fitzgerald, P. H.	Human	1	Sex mismatch	2	Skin fibroblasts	19	1	97d	in man, wound fibroblasts are not derived from haemopoietic cells such as monocytes.	2	culture	4
Bone marrow-derived cells contribute to cell turnover in aging murine hearts	2012	Szardien, S. and Nef, H. M. and Troidl, C. and Willmer, M. and Voss, S. and Liebetrau, C. and Hoffmann, J. and Rolf, A. and Rixe, J. and ElsÃ¤sser, A. and Hamm, C. W. and MÃ¶llmann, H.	Mice	2	GFP labelled transplant	1	Cardiac fibroblasts	10	18/group	4w	demonstrates that BMCs transdifferentiate into fibroblasts and myofibroblasts in the aging murine myocardium	1	vimentin, Smemb	9
Characteristic Morphology and Distribution of Bone Marrow Derived Cells in the Cornea	2009	Takayama, T. and Kondo, T. and Kobayashi, M. and Ohta, K. and Ishibashi, Y. and Kanemaru, T. and Shimazu, H. and Ishikawa, F. and Nakamura, T. and Kinoshita, S. and Nakamura, K. I.	Mice	2	GFP labelled transplant	1	Cornea	7	6/group	4-6m	two morphologically distinct types of GFP-labeled BMderived cells are distributed in the avascular cornea. We identified BM-derived cells which had slim cell bodies with long and thin dendrites in the corneal epithelium, and cells which showed a flattened polygonal form with obtuse angles in the corneal stroma. The immunohistochemical characteristics and ultrastructure of BMderived cells suggest …	1	None (electron microscopy)	0
Evaluation of mixed chimaerism and origin of bone marrow derived fibroblastoid cells after allogeneic bone marrow transplantation	1994	Tanaka, J. and Kasai, M. and Imamura, M. and Masauzi, N. and Ohizumi, H. and Matsuura, A. and Morii, K. and Kiyama, Y. and Naohara, T. and Saitoh, M. and et al.	Humans	1	Variable number of tandem repeats	3	Fibroblastoid component of marrow cultures	4	9 samples of 7 patients	18d-26m	It seemed likely that the bone marrow derived fibroblastic cells were of recipient origin because the complete recipient DNA pattern of MCTl18 was detected in nine samples from seven patients in our study as well as in several other recent reports	2	Culture	4
Bone marrow-derived myofibroblasts contribute functionally to scar formation after myocardial infarction	2008	Van Amerongen, M. J. and Bou-Gharios, G. and Popa, E. R. and Van Ark, J. and Petersen, A. H. and Van Dam, G. M. and Van Luyn, M. J. A. and Harmsen, M. C.	Mice	2	GFP labelled transplant	1	Myocardium	10	4-5/group	4w+4/7/28d	An average of 21% of the BMD cells in the infarct area were myofibroblasts. These cells constituted up to 24% of all myofibroblasts present. By in vivo IVIS® imaging, BMD myofibroblasts were found to be active for collagen I production and their presence was confined to the infarct area.	1	collagen 1, aSMA	9
Bone marrow-derived cells in palatal wound healing	2010	Verstappen, J. and Katsaros, C. and Torensma, R. and Von den Hoff, J. W.	Rats	2	GFP labelled transplant	1	Palatal myofibroblasts	25	10	7w+2w	Following wound healing, 8.1 ± 5.1%% of all cells in the wound area were positive, and 5.0 ± 4.0%% of the myofibroblasts, which was significantly higher than in adjacent tissue. Similar percentages were found for activated fibroblasts and endothelial cells, but for myeloid cells it was considerably higher (22 ± 9%).	1	aSMA, HSP-47	9
Preferential recruitment of bone marrow-derived cells to rat palatal wounds but not to skin wounds	2012	Verstappen, J. and van Rheden, R. E. and Katsaros, C. and Torensma, R. and Von den Hoff, J. W.	Rats	2	GFP labelled transplant	1	Palate and skin	99	5-10/group	7w+2w	The fraction of GFP-positive cells in unwounded skin (19%) was larger than in unwounded mucoperiosteum (0.7%). Upon wounding, the fraction of GFP-positive cells in mucoperiosteum increased (8.1%), whilst it was unchanged in skin. About 7% of the myofibroblasts in both wounds were GFP-positive, 10% of the activated fibroblasts, and 25% of the myeloid cells.	1	aSMA, HSP-47	9
An in vivo analysis of hematopoietic stem cell potential: hematopoietic origin of cardiac valve interstitial cells	2006	Visconti, R. P. and Ebihara, Y. and LaRue, A. C. and Fleming, P. A. and McQuinn, T. C. and Masuya, M. and Minamiguchi, H. and Markwald, R. R. and Ogawa, M. and Drake, C. J.	Mice	2	GFP labelled transplant (single cell) + sex-mismatch	4	Cardiac valves	5	6 mice (GFP), unknown sex-mismatch	2m+	Numerous cells were present'	1	collagen 1	3
Bone Marrow Transplantation for Recessive Dystrophic Epidermolysis Bullosa	2010	Wagner, J. E. and Ishida-Yamamoto, A. and McGrath, J. A. and Hordinsky, M. and Keene, D. R. and Riddle, M. J. and Osborn, M. J. and Lund, T. and Dolan, M. and Blazar, B. R. and Tolar, J.	Humans	1	Sex-mismatch + competitive polymerasechain-reaction assay	5	Skin	19	7 children	130 to 799 days	all patients had evidence of donor cells in the skin, with a median of 20% (range, 0 to 93) being of donor origin.	1	Culture	4
Mesenchymal stem cells in stem cell transplant recipients are damaged and remain of host origin	2005	Wang, J. and Liu, K. and Lu, D. P.	Humans	1	Sex-mismatch	2	Fibroblastoid component of marrow cultures	4	24 patients (out of 31)	24-1198d	MSC-derived cells in all 24 patients were from the host. In conclusion, the expansion capacity of MSCs in patients who receive an SCT is damaged, and the MSCs originate from the host.	2	Culture	4
Bone marrow-derived cells homing for self-repair of periodontal tissues: a histological characterization and expression analysis	2015	Wang, Y. and Zhou, L. and Li, C. and Xie, H. and Lu, Y. and Wu, Y. and Liu, H.	Mice	2	GFP labelled transplant	1	Peridontal tissue	22	5/group	1m+5/15/30d	utologous BMDCs were capable of being recruited to a periodontal defect	1	FSP1, collagen 1	9
Bone marrow contributes to the population of pancreatic stellate cells in mice	2009	Watanabe, T. and Masamune, A. and Kikuta, K. and Hirota, M. and Kume, K. and Satoh, K. and Shimosegawa, T.	Mice	2	GFP labelled transplant	1	pancreatic stellate cells	17	4/group	82+2/4/6/8/12	Eight weeks after BM transplantation, BM-derived cells accounted for 8.7% of the desmin (a marker of PSCs)-positive cells in the pancreas.	1	Desmin, aSMA	9
Cytogenetic studies on bone marrow fibroblasts from a male-female hematopoietic chimera. Evidence that stromal elements in human transplantation recipients are of host type	1978	Wilson, F. D. and Konrad, P. N. and Greenberg, B. R. and Klein, A. K. and Walling, P. A.	Human	1	Sex-mismatch	2	Bone marrow stromal cells	4	1	~2y	No Y chromosome in stoma	2	Culture	4
Hematopoietic Stem Cells as a Novel Source of Dental Tissue Cells	2018	Wilson, K. R. and Kang, I. H. and Baliga, U. and Xiong, Y. and Chatterjee, S. and Moore, E. and Parthiban, B. and Thyagarajan, K. and Borke, J. L. and Mehrotra, S. and Kirkwood, K. L. and Larue, A. C. and Ogawa, M. and Mehrotra, M.	Mice	2	GFP labelled transplant	1	dental tissue	22	3/group	1m	cell populations in pulp, PDL and AvB (used above), indicating that transplanted HSCs can differentiate into cells in dental tissues	1	aSMA, vimentin	9
Intracardiac fibroblasts, but not bone marrow derived cells, are the origin of myofibroblasts in myocardial infarct repair	2005	Yano, T. and Miura, T. and Ikeda, Y. and Matsuda, E. and Saito, K. and Miki, T. and Kobayashi, H. and Nishino, Y. and Ohtani, S. and Shimamoto, K.	Mice	2	GFP labelled transplant	1	myocardium	10	4/group	2m+3/7d	At 7 days after infarction, there were numerous myofibroblasts in granulation tissue replacing necrotic myocytes, and none of them showed GFP signals, whereas some cells were positive for both GFP and vimentin	2	aSMA, vimentin	9
Bone marrow lacks a transplantable progenitor for smooth muscle type alpha-actin-expressing cells	2006	Yokota, T. and Kawakami, Y. and Nagai, Y. and Ma, J. X. and Tsai, J. Y. and Kincade, P. W. and Sato, S.	Mice	2	GFP labelled transplant + aSMA promotor	4	Bone marrow aSMA progenitors / mesangial cells	4	20	6m	␣SMA-GFP Chimeric Mice Generate Neither GFPⴙ Bone Marrow Cells nor GFPⴙ Stromal Cells - No GFPⴙ Glomerular Mesangial Cells Were Generated in ␣SMA-GFP Chimeric Mice	2	aSMA	2
Bone marrow-derived cells do not incorporate into the adult growing vasculature	2004	Ziegelhoeffer, T. and Fernandez, B. and Kostin, S. and Heil, M. and Voswinckel, R. and Helisch, A. and Schaper, W.	Mice	2	GFP labelled transplant	1	Vascular cells	1	35	6w+7/21d	we observed accumulations of GFP-positive cells around growing collateral arteries (3-fold increase versus nonoccluded side, P⬍0.001) and in ischemic distal hindlimbs. These cells were identified as fibroblasts, pericytes, and primarily leukocytes	1	Vimentin	1
Activation of Bone Marrow-Derived Cells and Resident Aortic Cells During Aortic Injury	2020	Zou, S. and Ren, P. and Zhang, L. and Azares, A. R. and Zhang, S. and Coselli, J. S. and Shen, Y. H. and LeMaire, S. A.	Mice	2	GFP labelled transplant	1	Aorta	1	9-19/group	4w+4w	BM-derived and resident aortic cells are activated in response to aortic injury and contribute to aortic inflammation, repair, and remodeling by producing growth factors and differentiating into fibroblasts and inflammatory cells.	1	FSP1	6
			Key species		Key lineage tracing		Key Tissue studied					Key Positive/negative	Key fibroblast identification
			Human (1)		GFP (1)		Artery (1)					Postive (1)	Vimentin (1)
			Murine (2)		Sex-mismatch (2)		Bladder (2)					Negative (2)	aSMA (2)
			Dog (3)		STR (3)		Bone (3)						Collagen 1 (3)
			Human + mice (4)		GFP + other (4)		Bone marrow stroma (4)						Culture (4)
					Other (5)		Cardiac valves (5)						Calponin (5)
							Conjunctiva (6)						FSP1 (6)
							Cornea (7)						N/K/ATPase (7)
							Fat (8)						Desmin (8)
							Gastrointestinal (9)						Multiple (9)
							Heart (10)						PDGRFa (11)
							Inner ear (11)						EM (12)
							Intravertebral disc (12)						Keratocan/lumican (13)
							Kidney (13)
							Lacrimal gland (14)
							Liver (15)
							Lung (16)
							Pancreas (17)
							Peritoneum (18)
							Skin (19)
							Spleen (20)
							Synovium (21)
							Teeth (22)
							Sclera (23)
							Bile ducts (24)
							Palate (25)
							Adrenal gland (26)
							Cartilage (27)
							Brain (28)
							Combination (99)

## Sheet: Combination articles
Combination articles
Title	Year	Authors	Species examined	Species	Tissue 1	Tissue 1 pos/neg	Tissue 2	Tissue 2 pos/neg	Tissue 3	Tissue 3 pos/neg	Tissue 4	Tissue 4 pos/neg	Tissue 5	Tissue 5 pos/neg	Tissue 6	Tissue 6 pos/neg
Transplanted BM and BM side population cells contribute progeny to the lung and liver in irradiated mice	2003	Abe, S. and Lauby, G. and Boyer, C. and Rennard, S. I. and Sharp, J. G.	Mice	2	16	1	24	2	15	1
Bone Marrow-derived Cells Participate in the Formation of Normal and Neoplastic Lung Stroma	2013	D'Costa, S. and Borst, L. and Kim, Y.	Mice	2	10	1	16	1	15	1	3	1	20	1
Multiple organ engraftment by bone-marrow-derived myofibroblasts and fibroblasts in bone-marrow-transplanted mice	2003	Direkze, N. C. and Forbes, S. J. and Brittan, M. and Hunt, T. and Jeffery, R. and Preston, S. L. and Poulsom, R. and Hodivala-Dilke, K. and Alison, M. R. and Wright, N. A.	mice	2	9	1	16	1	26	1	13	1	19	1
Single-cell analysis reveals fibroblast heterogeneity and myeloid-derived adipocyte progenitors in murine skin wounds	2019	Guerrero-Juarez, C. F. and Dedhia, P. H. and Jin, S. and Ruiz-Vega, R. and Ma, D. and Liu, Y. and Yamaga, K. and Shestova, O. and Gay, D. L. and Yang, Z. and Kessenbrock, K. and Nie, Q. and Pear, W. S. and Cotsarelis, G. and Plikus, M. V.	Mice	2	19	1	8	1
Marrow stromal cells as a source of progenitor cells for nonhematopoietic tissues in transgenic mice with a phenotype of osteogenesis imperfecta	1998	Pereira, R. F. and O'Hara, M. D. and Laptev, A. V. and Halford, K. W. and Pollard, M. D. and Class, R. and Simon, D. and Livezey, K. and Prockop, D. J.	Mice	2	20	1	3	1	27	1	28	1
Preferential recruitment of bone marrow-derived cells to rat palatal wounds but not to skin wounds	2012	Verstappen, J. and van Rheden, R. E. and Katsaros, C. and Torensma, R. and Von den Hoff, J. W.	Rats	2	25	1	19	1
				Artery (1)
				Bladder (2)
				Bone (3)
				Bone marrow stroma (4)
				Cardiac valves (5)
				Conjunctiva (6)
				Cornea (7)
				Fat (8)
				Gastrointestinal (9)
				Heart (10)
				Inner ear (11)
				Intravertebral disc (12)
				Kidney (13)
				Lacrimal gland (14)
				Liver (15)
				Lung (16)
				Pancreas (17)
				Peritoneum (18)
				Skin (19)
				Spleen (20)
				Synovium (21)
				Teeth (22)
				Sclera (23)
				Bile ducts (24)
				Palate (25)
				Adrenal gland (26)
				Cartilage (27)
				Brain (28)
